# Supplementary material for: Distinct hierarchical alterations of intrinsic neural timescales account for different manifestations of psychosis
Source: eLife. 2020 Oct 27;9:e56151. doi: 10.7554/eLife.56151 (PMC7591251; doi:10.7554/eLife.56151)
Supplement: Figure 1—source data 1. [file elife-56151-fig1-data1.zip]

Archive with 7 entries (6 files):
- Figure1_data/
- Figure1_data/Figure1_data.mat
- __MACOSX/Figure1_data/._Figure1_data.mat
- Figure1_data/Template_IntrinsicTimescale_LR_Atlas.dscalar.nii
- Figure1_data/Parcellated_Template_IntrinsicTimescale_LR_Atlas.pscalar.nii
- Figure1_data/Plot_Figure1.m
- __MACOSX/Figure1_data/._Plot_Figure1.m
