# Supplementary material for: Distinct hierarchical alterations of intrinsic neural timescales account for different manifestations of psychosis
Source: eLife. 2020 Oct 27;9:e56151. doi: 10.7554/eLife.56151 (PMC7591251; doi:10.7554/eLife.56151)
Supplement: Figure 2—source data 1. [file elife-56151-fig2-data1.zip]

Archive with 10 entries (9 files):
- Figure2_Data/
- Figure2_Data/.DS_Store
- __MACOSX/Figure2_Data/._.DS_Store
- Figure2_Data/Parcellated_Template_IntrinsicTimescale_Schiz.pscalar.nii
- Figure2_Data/Parcellated_tStat.pscalar.nii
- Figure2_Data/Figure2_data.mat
- __MACOSX/Figure2_Data/._Figure2_data.mat
- Figure2_Data/Parcellated_Template_IntrinsicTimescale_Healthy.pscalar.nii
- Figure2_Data/Plot_Figure2.m
- __MACOSX/Figure2_Data/._Plot_Figure2.m
