# Supplementary material for: Distinct hierarchical alterations of intrinsic neural timescales account for different manifestations of psychosis
Source: eLife. 2020 Oct 27;9:e56151. doi: 10.7554/eLife.56151 (PMC7591251; doi:10.7554/eLife.56151)
Supplement: Figure 2—source data 1. [file elife-56151-fig2-data1.zip › Figure2_Data/Plot_Figure2.m]

%% Make Figure 2 %%
%%%%%%%%%%%%%%%%%%%
%%%%%%%%%%%%%%%%%%%
%%%%%%%%%%%%%%%%%%%
clear

%% Load file
load('Figure2_data.mat')
% Rank the data based on template (HCP) INT map
[Sorted_INT_template_vector,I] = sort(INT_template_vector);
Sorted_Diagnosis_tStat = Diagnosis_tStat(I);
Sorted_Diagnosis_pValue = Diagnosis_pValue(I);
xindex = [1:length(Sorted_Diagnosis_tStat)]';

%% Make Figure 2E %%
%%%%%%%%%%%%%%%%%%%%
%%%%%%%%%%%%%%%%%%%%
%%%%%%%%%%%%%%%%%%%%
%%
%% Set colors for figures
color_sig    = [0.02,0.25,0.49]; % significant effects
color_notsig = [0.41,0.53,0.64]; %non-significant effecs
colorw       = [1,1,1]; % white


%% 
%%% Diagnosis Effect (M1_exploratory) vs INT Rank %%%
figure
scatter(xindex,Sorted_Diagnosis_tStat',400,'MarkerFaceColor',colorw,'MarkerEdgeColor',[1,1,1],'MarkerFaceAlpha',1,'MarkerEdgeAlpha',1)
hold on
scatter(xindex(Sorted_Diagnosis_pValue<0.05),Sorted_Diagnosis_tStat(Sorted_Diagnosis_pValue<0.05),400,'LineWidth',2,'MarkerFaceColor',color_sig,'MarkerEdgeColor',colorw,'MarkerFaceAlpha',0.8,'MarkerEdgeAlpha',1)
scatter(xindex(Sorted_Diagnosis_pValue>=0.05),Sorted_Diagnosis_tStat(Sorted_Diagnosis_pValue>=0.05),400,'LineWidth',2,'MarkerFaceColor',color_notsig,'MarkerEdgeColor',colorw,'MarkerFaceAlpha',0.8,'MarkerEdgeAlpha',1)
xlabel('INT Rank')
ylabel({'INT Patients > Controls','(t-statistic)'})
xlim([-7,200])
ylim([-4,1])
yticks([-4,-3,-2,-1,0,1]) 
set(gca,'FontSize',60,'TickDir','out','XColor','k','YColor','k','LineWidth',2)
set(gcf,'WindowStyle','docked')
title('All Parcels')
grid off
box off


%% Make Figure 2F %%
%%%%%%%%%%%%%%%%%%%%
%%%%%%%%%%%%%%%%%%%%
%%%%%%%%%%%%%%%%%%%%
%%
%% Set colors for figures
colors_visual(1,:) = [27,158,119]/255; % V1
colors_visual(2,:) = [24,142,107]/255; % V2
colors_visual(3,:) = [22,126,95]/255; % V3
colors_visual(5,:) = [19,111,83]/255; % MT
colors_visual(4,:) = [16,95,71]/255; % V4
colors_visual(6,:) = [14,79,60]/255; % V6
colors_visual(7,:) = [11,63,48]/255; % V7
colors_visual(8,:) = [64,64,64]/255; % 8a
colors_visual(9,:) = [0,0,0]; % DLPFC


colors_auditory(1,:) = [117,112,179]/255; % A1
colors_auditory(2,:) = [105,101,161]/255; % LBelt
colors_auditory(3,:) = [94,90,143]/255; % MBelt
colors_auditory(4,:) = [82,78,125]/255; % PBelt
colors_auditory(5,:) = [70,67,107]/255; % RI
colors_auditory(6,:) = [59,56,90]/255; % A4
colors_auditory(7,:) = [47,45,72]/255; % A5
colors_auditory(8,:) = [64,64,64]/255; % 8a
colors_auditory(9,:) = [0,0,0]; % DLPFC


colors_somatosensory(1,:) = [217,95,2]/255; % 3b
colors_somatosensory(2,:) = [195,86,2]/255; % 3a
colors_somatosensory(3,:) = [174,76,2]/255; % 1
colors_somatosensory(4,:) = [152,67,1]/255; % 2
colors_somatosensory(5,:) = [130,57,1]/255; % 5m
colors_somatosensory(6,:) = [109,48,1]/255; % 7b (PF)
colors_somatosensory(7,:) = [87,38,1]/255; % 7a (PG)
colors_somatosensory(8,:) = [64,64,64]/255; % 8a
colors_somatosensory(9,:) = [0,0,0]; % DLPFC


%% Set Parcel Indicies for Auditory 
% A1 LBelt MBelt PBelt RI A4 A5 8Ad 46
auditory_index = [24,174,173,124,104,175,125,68,84];

%% Set Parcel Indicies for Visual 
% V1 V2 V3 MT V4 V6 V7 8Ad 46
visual_index = [1,4,5,23,6,3,16,68,84];

%% Set Parcel Indicies for Somatosensory 
% 3b  3a  1  2  5m  7b  7a  8a  46
somatosensory_index = [9,53,51,52,36,148,150,68,84];


%%
%%% Diagnosis Effect (M1_exploratory) vs Hierarchical Level %%%

% Auditory
figure
scatter([1:length(auditory_index)]',Diagnosis_tStat(auditory_index),'LineWidth',2,'MarkerEdgeColor',colorw,'MarkerFaceColor',colorw);
lsline
h = findobj(gca,'Type','scatter');
h.SizeData = 400;
h = findobj(gca,'Type','line');
h.LineWidth = 4;
h.Color = [0,0,0];
hold on
for i = 1:length(auditory_index)
    scatter(i,Diagnosis_tStat(auditory_index(i)),500,'LineWidth',2,'MarkerEdgeColor',colorw,'MarkerFaceColor',colors_auditory(i,:),'MarkerFaceAlpha',1);
end

xlim([0,10]) 
xticks([0,2,4,6,8,10]) 
ylim([-4,1])
yticks([-4,-3,-2,-1,0,1]) 
grid off; box off
xlabel('Hierarchical Level')
ylabel({'INT Patients > Controls','(t-statistic)'})
set(gca,'FontSize',60,'TickDir','out','XColor','k','YColor','k','LineWidth',2)
set(gcf,'WindowStyle','docked')
title('Auditory System')


% Visual
figure
scatter([1:length(visual_index)]',Diagnosis_tStat(visual_index),'LineWidth',2,'MarkerEdgeColor',colorw,'MarkerFaceColor',colorw);
lsline
h = findobj(gca,'Type','scatter');
h.SizeData = 400;
h = findobj(gca,'Type','line');
h.LineWidth = 4;
h.Color = [0,0,0];
hold on
for i = 1:length(visual_index)
    scatter(i,Diagnosis_tStat(visual_index(i)),500,'LineWidth',2,'MarkerEdgeColor',colorw,'MarkerFaceColor',colors_visual(i,:),'MarkerFaceAlpha',1);
end

xlim([0,10]) 
ylim([-4,1])
yticks([-4,-3,-2,-1,0,1]) 
xticks([0,2,4,6,8,10]) 
grid off; box off
xlabel('Hierarchical Level')
ylabel({'INT Patients > Controls','(t-statistic)'})
set(gca,'FontSize',60,'TickDir','out','XColor','k','YColor','k','LineWidth',2)
set(gcf,'WindowStyle','docked')
title('Visual System')


% Somatosensory
figure
scatter([1:length(somatosensory_index)]',Diagnosis_tStat(somatosensory_index),'LineWidth',2,'MarkerEdgeColor',colorw,'MarkerFaceColor',colorw);
lsline
h = findobj(gca,'Type','scatter');
h.SizeData = 400;
h = findobj(gca,'Type','line');
h.LineWidth = 4;
h.Color = [0,0,0];
hold on
for i = 1:length(somatosensory_index)
    scatter(i,Diagnosis_tStat(somatosensory_index(i)),500,'LineWidth',2,'MarkerEdgeColor',colorw,'MarkerFaceColor',colors_somatosensory(i,:),'MarkerFaceAlpha',1);
end

xlim([0,10]) 
ylim([-4,1])
yticks([-4,-3,-2,-1,0,1]) 
xticks([0,2,4,6,8,10]) 
grid off; box off
xlabel('Hierarchical Level')
ylabel({'INT Patients > Controls','(t-statistic)'})
set(gca,'FontSize',60,'TickDir','out','XColor','k','YColor','k','LineWidth',2)
set(gcf,'WindowStyle','docked')
title('Somatosensory System')
