# Supplementary material for: Distinct hierarchical alterations of intrinsic neural timescales account for different manifestations of psychosis
Source: eLife. 2020 Oct 27;9:e56151. doi: 10.7554/eLife.56151 (PMC7591251; doi:10.7554/eLife.56151)
Supplement: Figure 3—source data 1. [file elife-56151-fig3-data1.zip]

Archive with 4 entries (3 files):
- Figure3_Data/
- Figure3_Data/Plot_Figure3.m
- __MACOSX/Figure3_Data/._Plot_Figure3.m
- Figure3_Data/Figure3_data.mat
