# Supplementary material for: Distinct hierarchical alterations of intrinsic neural timescales account for different manifestations of psychosis
Source: eLife. 2020 Oct 27;9:e56151. doi: 10.7554/eLife.56151 (PMC7591251; doi:10.7554/eLife.56151)
Supplement: Figure 4—source data 1. [file elife-56151-fig4-data1.zip]

Archive with 5 entries (4 files):
- Figure4_data/
- Figure4_data/Plot_Figure4.m
- __MACOSX/Figure4_data/._Plot_Figure4.m
- Figure4_data/Figure4_data.mat
- __MACOSX/Figure4_data/._Figure4_data.mat
